# Supplementary material for: Dietary cellulose induces anti-inflammatory immunity and transcriptional programs via maturation of the intestinal microbiota
Source: Gut Microbes. 2020 Oct 20;12(1):1829962. doi: 10.1080/19490976.2020.1829962 (PMC7583510; doi:10.1080/19490976.2020.1829962)
Supplement: Supplemental Material [file KGMI_A_1829962_SM8476.zip]

Archive with 9 entries (8 files):
- Supplementary information/
- Supplementary information/Cellulose_supplements.docx
- Supplementary information/Figure S1.jpg
- Supplementary information/Figure S2.jpg
- Supplementary information/Figure S3.jpg
- Supplementary information/Figure S4.jpg
- Supplementary information/Figure S5.jpg
- Supplementary information/Figure S6.jpg
- Supplementary information/Figure S7.jpg
